# Supplementary material for: Protocol for one-step design of a triple sgRNA-based CRISPR/Cas9 construct for neuronal gene knockout in the mouse brain
Source: STAR Protoc. 2026 Jul 21;7(3):104715. doi: 10.1016/j.xpro.2026.104715 (PMC13396720; doi:10.1016/j.xpro.2026.104715)
Supplement: File S1. pAAV 3xgRNA KO designing sheet [file mmc1.zip]

Archive with 1 entries (1 files):
- pAAV_3xgRNA_KO_designing_sheet.xlsm
