# Supplementary material for: Protocol for one-step design of a triple sgRNA-based CRISPR/Cas9 construct for neuronal gene knockout in the mouse brain
Source: STAR Protoc. 2026 Jul 21;7(3):104715. doi: 10.1016/j.xpro.2026.104715 (PMC13396720; doi:10.1016/j.xpro.2026.104715)
Supplement: File S1. pAAV 3xgRNA KO designing sheet [file mmc1.zip › pAAV_3xgRNA_KO_designing_sheet.xlsm]

## Sheet: Sheet1
	Name	#	gRNA seq (w/ or w/o PAM)	Seq of target site (without PAM)	Seq of target site (without PAM) rev-comp	For ordering ->	Name of #1 oligo	Seq of #1 oligo	Pass: 0000	Oligo Name	Sequence		Insertion site to S3G	gRNA sequence (w/o PAM)		Using Windows computer? Check this out to activate the Macro. Basically you have to unblock the file before you open the file after downloading.
1	mRbfox3	1	TTGGGCTGCTGCTTCTCCGT	TTGGGCTGCTGCTTCTCCGT	ACGGAGAAGCAGCAGCCCAA		mRbfox3_KO1F	agaggccatgtttatgTTGGGCTGCTGCTTCTCCGTgtttaagagctaagctggaaacag		mRbfox3_KO1F	agaggccatgtttatgTTGGGCTGCTGCTTCTCCGTgtttaagagctaagctggaaacag		mRbfox3_#1	TTGGGCTGCTGCTTCTCCGT		https://learn.microsoft.com/en-us/deployoffice/security/internet-macros-blocked
		2	CTTCTTATTGGTCATGACCC	CTTCTTATTGGTCATGACCC	GGGTCATGACCAATAAGAAG		mRbfox3_KO2R	tgcttagctctcaaacGGGTCATGACCAATAAGAAGcaacaaggtggttctccaaggg		mRbfox3_KO2R	tgcttagctctcaaacGGGTCATGACCAATAAGAAGcaacaaggtggttctccaaggg		mRbfox3_#2	CTTCTTATTGGTCATGACCC
		3	TATTATACACAGCACGGCCC	TATTATACACAGCACGGCCC	GGGCCGTGCTGTGTATAATA		mRbfox3_KO3R	tgcttagctctgaaacGGGCCGTGCTGTGTATAATAcatgtttctggctttccacaag		mRbfox3_KO3R	tgcttagctctgaaacGGGCCGTGCTGTGTATAATAcatgtttctggctttccacaag		mRbfox3_#3	TATTATACACAGCACGGCCC
2		1
		2
		3
3		1
		2
		3
4		1
		2
		3
5		1
		2
		3
6		1
		2
		3
7		1
		2
		3
8		1
		2
		3
9		1
		2
		3
10		1
		2
		3
11		1
		2
		3
12		1
		2
		3
13		1
		2
		3
14		1
		2
		3
15		1
		2
		3
16		1
		2
		3
17		1
		2
		3
18		1
		2
		3
19		1
		2
		3
20		1
		2
		3
